# Supplementary material for: Molecular Epidemiology of Rubella Virus Strains Detected Around the Time of the 2012–2013 Epidemic in Japan
Source: Front Microbiol. 2017 Aug 9;8:1513. doi: 10.3389/fmicb.2017.01513 (PMC5553008; doi:10.3389/fmicb.2017.01513)
Supplement: Supplementary file 1 [file Table_1.XLSX]

## Sheet: STable1
Supplemental table 1. Information of rubella viruses detected in Japan between 2010 and 2014.
	Strain	Year	Week	Genotype	Lineage	Cluster	GenBank ID	note
1	RVs/Yokohama.JPN/28.10/	2010	28	2B	L1		LC101367.1
2	RVs/Yokohama.JPN/29.10/	2010	29	1J			LC102488.1
3	RVi/Toyama.JPN/31.10/	2010	31	1E	L1		AB646368.1
4	RVs/Yokohama.JPN/40.10/	2010	40	2B	L1		LC101368.1	Imported from Vietnam
5	RVs/Yokohama.JPN/48.10/	2010	48	2B	L2c	1	LC101369.1
6	RVs/Fukuokacity.JPN/5.11/	2011	5	2B	L1		AB702681.1
7	RVs/Ibaraki.JPN/8.11/1	2011	8	1J			AB621553.1
8	RVs/Osaka.JPN/8.11/	2011	8	2B	L1		AB665169.1
9	RVi/Sakai.JPN/11.11/	2011	11	1J			AB820865.1
10	RVs/Kumamoto.JPN/11.11/	2011	11	2B	L1		AB632389.1
11	RVs/Yokohama.JPN/12.11	2011	12	2B	L1	2	LC101370.1
12	RVi/Sakai.JPN/13.11/	2011	13	2B	L1		AB820863.1
13	RVs/Kawasaki.JPN/17.11/1	2011	17	2B	L2c	1	AB674470.1
14	RVs/Kawasaki.JPN/17.11/2/	2011	17	1E	L1		AB674471.1
15	RVs/Yokohama.JPN/17.11/	2011	17	2B	L2b		LC101371.1
16	RVi/Tokyo.JPN/19.11	2011	19	1E	L1		AB640794.1
17	RVs/Yokohama.JPN/19.11/1	2011	19	2B	L2c	1	LC101372.1
18	RVs/Yokohama.JPN/19.11/2	2011	19	2B	L1		LC101373.1
19	RVs/Yokohama.JPN/19.11/3	2011	19	2B	L1		LC101374.1
20	RVi/Hokkaido.JPN/20.11/1	2011	20	1E	L1		AB683468.1
21	RVi/Hokkaido.JPN/20.11/2	2011	20	1E	L1		AB683469.1
22	RVi/Sakai.JPN/21.11/	2011	21	2B	L1		AB820864.1
23	RVs/Yokohama.JPN/21.11/	2011	21	2B	L1	2	LC101375.1
24	RVs/Yokohama.JPN/22.11/	2011	22	2B	L1	2	LC101376.1
25	RVs/Yokohama.JPN/23.11/	2011	23	1E	L1		LC102489.1
26	RVs/Aichi.JPN/25.11/	2011	25	1E	L1		AB735186.1
27	RVs/Yokohama.JPN/25.11/	2011	27	2B	L2c	1	LC101377.1
28	RVs/FukuokaC.JPN/27.11/	2011	27	2B	L1	2	AB824845.1
29	RVs/Yokohama.JPN/27.11/	2011	27	2B	L1	2	LC101378.1
30	RVi/Sakai.JPN/28.11/	2011	28	2B	L1		AB820866.1
31	RVs/Fukuokacity.JPN/29.11/	2011	29	2B	L1	2	AB702680.1
32	RVi/Sakai.JPN/30.11/	2011	30	1E	L1		AB820867.1
33	RVs/FukuokaC.JPN/34.11/3	2011	34	2B	L1	2	AB824846.1
34	RVs/Fukuokacity.JPN/34.11/1	2011	34	2B	L1	2	AB702682.1
35	RVs/Fukuokacity.JPN/34.11/2	2011	34	2B	L1	2	AB702683.1
36	RVs/Fukuokacity.JPN/53.11/1	2011	53	2B	L1	2	AB702684.1
37	RVs/Fukuokacity.JPN/53.11/2	2011	53	2B	L1	2	AB702685.1
38	RVs/Fukuokacity.JPN/1.12/	2012	1	2B	L1	2	AB702686.1
39	RVs/Aichi.JPN/4.12/	2012	4	2B	L1		AB735187.1
40	RVs/Aichi.JPN/8.12/	2012	8	1E	L2	6	AB735188.1
41	RVs/Kobe.JPN/13.12/	2012	13	2B	L1	3	AB934131.1
42	RVs/Kobe.JPN/14.12/1	2012	14	2B	L1	3	AB934132.1
43	RVs/Kobe.JPN/14.12/2	2012	14	2B	L1	3	AB934133.1
44	RVs/Yokohama.JPN/14.12/	2012	14	2B	L1		LC101379.1
45	RVs/Kobe.JPN/15.12/	2012	15	2B	L1	3	AB934130.1
46	RVs/Kobe.JPN/16.12/	2012	16	2B	L1	3	AB934134.1
47	RVs/Yokohama.JPN/17.12/	2012	17	2B	L1	4	LC215055	Imported from Thailand
48	RVs/Kobe.JPN/21.12/1	2012	21	1E	L2	6	AB934140.1
49	RVi/Kobe.JPN/21.12/2	2012	21	2B	L1	3	AB934141.1
50	RVs/Aichi.JPN/23.12/	2012	23	1E	L2	6	AB735189.1
51	RVs/Yokohama.JPN/23.12/	2012	23	2B	L1	4	LC101380.1
52	RVs/FukuokaC.JPN/24.12/	2012	24	2B	L1	3	AB824847.1
53	RVs/Kobe.JPN/24.12/	2012	24	2B	L1	3	AB934135.1
54	RVi/Kagawa.JPN/25.12/	2012	25	1E	L2	6	AB739704.1
55	RVs/Yokohama.JPN/25.12/1	2012	25	2B	L1	4	LC101381.1
56	RVs/Yokohama.JPN/25.12/2	2012	25	2B	L1	4	LC101382.1
57	RVs/Yokohama.JPN/26.12/1	2012	26	2B	L1	4	LC101383.1
58	RVs/Yokohama.JPN/26.12/2	2012	26	2B	L1	4	LC101384.1
59	RVs/Yokohama.JPN/26.12/3	2012	26	2B	L1	4	LC101385.1
60	RVs/Yokohama.JPN/26.12/4	2012	26	2B	L1	4	LC101386.1
61	RVs/Yokohama.JPN/26.12/5	2012	26	2B	L1	3	LC101387.1
62	RVs/Yokohama.JPN/26.12/6	2012	26	2B	L1	4	LC101388.1
63	RVi/Kobe.JPN/27.12/	2012	27	2B	L1	3	AB934142.1
64	RVs/Yokohama.JPN/27.12/1	2012	27	2B	L1	4	LC101389.1
65	RVs/Yokohama.JPN/27.12/2	2012	27	2B	L1	4	LC101390.1
66	RVs/Yokohama.JPN/27.12/3	2012	27	2B	L1	4	LC101391.1
67	RVs/Aichi.JPN/28.12/	2012	28	1E	L2	6	AB753257.1
68	RVs/Kobe.JPN/28.12/1	2012	28	2B	L1	3	AB934136.1
69	RVs/Kobe.JPN/28.12/2	2012	28	2B	L1	3	AB934137.1
70	RVi/Sakai.JPN/28.12/3	2012	28	2B	L1	4	AB820860.1
71	RVs/Yokohama.JPN/28.12/	2012	28	1E	L2	6	LC102490.1
72	RVs/FukuokaC.JPN/29.12/	2012	29	2B	L1	4	AB824848.1
73	RVs/Kobe.JPN/29.12/1	2012	29	2B	L1	3	AB934138.1
74	RVi/Kobe.JPN/29.12/2	2012	29	2B	L1	3	AB934143.1
75	RVs/Yokohama.JPN/29.12/1	2012	29	2B	L1	4	LC101392.1
76	RVs/Yokohama.JPN/29.12/2	2012	29	2B	L1	4	LC101393.1
77	RVs/Aichi.JPN/30.12/	2012	30	2B	L1	4	AB753258.1
78	RVs/FukuokaC.JPN/31.12/	2012	31	2B	L1	4	AB824849.1
79	RVs/Kobe.JPN/31.12/	2012	31	2B	L1	3	AB934139.1
80	RVs/Yokohama.JPN/31.12/	2012	31	2B	L1	4	LC101394.1
81	RVs/Aichi.JPN/32.12/	2012	32	2B	L1	4	AB753259.1
82	RVs/Yokohama.JPN/32.12/	2012	32	2B	L1	4	LC101395.1
83	RVs/Yokohama.JPN/33.12/1	2012	33	2B	L1	4	LC101396.1
84	RVs/Yokohama.JPN/33.12/2	2012	33	2B	L1	4	LC101397.1
85	RVs/Aichi.JPN/34.12/1	2012	34	2B	L1	3	AB753260.1
86	RVs/Aichi.JPN/34.12/2	2012	34	2B	L1	3	AB753261.1
87	RVs/Aichi.JPN/35.12/	2012	35	2B	L1	3	AB753262.1
88	RVs/Yokohama.JPN/35.12/	2012	35	2B	L1	4	LC101398.1
89	RVs/Aichi.JPN/37.12/	2012	37	2B	L1	3	AB845507.1
90	RVi/Sakai.JPN/37.12/	2012	37	1E	L2	6	AB820861.1
91	RVs/FukuokaC.JPN/38.12/	2012	38	2B	L1	4	AB824850.1
92	RVs/Kobe.JPN/38.12/	2012	38	1E	L2	6	AB934144.1
93	RVi/Sakai.JPN/39.12/	2012	39	2B	L1	3	AB820862.1
94	RVs/Kobe.JPN/42.12/1/CRS	2012	42	2B	L1	3	AB934145.1	CRS
95	RVs/Yokohama.JPN/42.12/	2012	42	2B	L1	4	LC101399.1
96	RVs/FukuokaC.JPN/43.12/	2012	43	2B	L1	4	AB824851.1
97	RVi/Hokkaido.JPN/43.12/	2012	43	2B	L1	4	AB889473.1
98	RVs/Yokohama.JPN/44.12/	2012	44	1E	L2	6	LC102491.1
99	RVs/Aichi.JPN/45.12/	2012	45	2B	L1	3	AB845508.1
100	RVs/Yokohama.JPN/45.12/	2012	45	2B	L1	4	LC101400.1
101	RVs/FukuokaC.JPN/47.12/	2012	47	2B	L1		AB824852.1
102	RVs/Kobe.JPN/47.12/2/CRS	2012	47	2B	L1	3	AB934147.1	CRS
103	RVs/Kobe.JPN/47.12/1	2012	47	1E	L2	6	AB934146.1
104	RVi/Chiba.JPN/48.12/	2012	48	2B	L2c	5	AB793326.2
105	RVs/Yokohama.JPN/49.12/	2012	49	2B	L2c	5	LC101401.1
106	RVs/Yokohama.JPN/50.12/	2012	50	2B	L1	4	LC101402.1
107	RVs/Kobe.JPN/51.12/	2012	51	2B	L1	3	AB934148.1
108	RVs/Aichi.JPN/52.12/	2012	52	2B	L1	3	AB845509.1
109	RVi/Osaka.JPN/52.12/CRS	2012	52	1E	L2	6	LC076751.1	CRS
110	RVs/Yokohama.JPN/52.12/1	2012	52	2B	L1	4	LC101403.1
111	RVs/Yokohama.JPN/52.12/2	2012	52	2B	L1	4	LC101404.1
112	RVs/Aichi.JPN/1.13/	2013	1	2B	L1	4	AB845510.1
113	RVs/FukuokaC.JPN/2.13/	2013	2	2B	L1	4	AB824853.1
114	RVs/Yokohama.JPN/2.13/	2013	2	2B	L1	4	LC101405.1
115	RVs/FukuokaC.JPN/3.13/	2013	3	2B	L1	4	AB824854.1
116	RVs/Aichi.JPN/3.13/1/	2013	3	2B	L1	3	AB845511.1
117	RVs/Aichi.JPN/3.13/2/	2013	3	2B	L1	4	AB845512.1
118	RVs/Kobe.JPN/3.13/	2013	3	2B	L1	3	AB934149.1
119	RVi/Sakai.JPN/3.13/	2013	3	1E	L2	6	AB820859.1
120	RVs/Yokohama.JPN/3.13/1	2013	3	2B	L1	4	LC101406.1
121	RVs/Yokohama.JPN/3.13/2	2013	3	2B	L1	4	LC101407.1
122	RVs/Kobe.JPN/4.13/2	2013	4	2B	L1	3	AB934150.1
123	RVs/Kobe.JPN/4.13/3	2013	4	2B	L1	3	AB934151.1
124	RVs/Yokohama.JPN/4.13/1	2013	4	2B	L1	4	LC101408.1
125	RVs/Yokohama.JPN/4.13/2	2013	4	2B	L1	4	LC101409.1
126	RVs/Yokohama.JPN/4.13/3	2013	4	2B	L1	4	LC101410.1
127	RVs/Yokohama.JPN/4.13/4	2013	4	2B	L1	4	LC101411.1
128	RVi/Kobe.JPN/5.13/	2013	5	2B	L1	4	AB934153.1
129	RVs/Yokohama.JPN/5.13/1	2013	5	2B	L1	4	LC101412.1
130	RVs/Yokohama.JPN/5.13/2	2013	5	2B	L1	4	LC101413.1
131	RVs/Yokohama.JPN/5.13/3	2013	5	2B	L1	4	LC101414.1
132	RVs/Yokohama.JPN/5.13/4	2013	5	2B	L1	4	LC101415.1
133	RVs/Yokohama.JPN/5.13/5	2013	5	2B	L1	4	LC101416.1
134	RVs/Yokohama.JPN/6.13/	2013	6	2B	L1	4	LC101417.1
135	RVs/Yokohama.JPN/7.13/	2013	7	2B	L2c	5	LC101418.1
136	RVs/Kobe.JPN/8.13/	2013	8	2B	L1	3	AB934152.1
137	RVs/Aichi.JPN/9.13/1/	2013	9	2B	L1	4	AB845513.1
138	RVs/Aichi.JPN/9.13/2/	2013	9	2B	L1	3	AB845514.1
139	RVs/Aichi.JPN/9.13/3/CRS	2013	9	2B	L1	3	AB845515.1	CRS
140	RVs/Yokohama.JPN/9.13/	2013	9	2B	L1	4	LC101419.1
141	RVi/Hokkaido.JPN/10.13/	2013	10	2B	L1	4	AB889474.1
142	RVi/Osaka.JPN/10.13/	2013	10	2B	L1	4	LC076752.1
143	RVs/Yokohama.JPN/10.13/	2013	10	2B	L1	4	LC101420.1
144	RVs/Yokohama.JPN/11.13/	2013	11	2B	L1	4	LC101421.1
145	RVi/Kobe.JPN/12.13/	2013	12	1E	L2		AB934154.1
146	RVs/Yokohama.JPN/12.13/1	2013	12	2B	L1	4	LC101422.1
147	RVs/Yokohama.JPN/12.13/2	2013	12	2B	L1	4	LC101423.1
148	RVi/Hokkaido.JPN/13.13/1	2013	13	2B	L1	4	AB889475.1
149	RVs/Hokkaido.JPN/13.13/2	2013	13	2B	L1	4	AB889476.1
150	RVs/Yokohama.JPN/13.13/1	2013	13	2B	L1	4	LC101424.1
151	RVs/Yokohama.JPN/13.13/2	2013	13	2B	L1	4	LC101425.1
152	RVs/Yokohama.JPN/13.13/3	2013	13	2B	L1	4	LC101426.1
153	RVi/Osaka.JPN/14.13/	2013	14	2B	L1	4	LC063348.1
154	RVi/Shimane.JPN/15.13/	2013	15	2B	L1	4	LC002207.1
155	RVs/Yokohama.JPN/15.13/	2013	15	2B	L1	4	LC018677.1
156	RVs/Kobe.JPN/15.13/	2013	15	2B	L1	4	AB934155.1
157	RVs/Aichi.JPN/15.13/1/	2013	15	2B	L1	3	AB845516.1
158	RVs/Aichi.JPN/15.13/2/	2013	15	2B	L1	3	AB845517.1
159	RVi/Osaka.JPN/15.13/1	2013	15	2B	L1	4	LC076755.1
160	RVi/Osaka.JPN/15.13/2	2013	15	1E	L1	4	LC076753.1
161	RVi/Hokkaido.JPN/16.13/2	2013	16	2B	L1	4	AB889477.1
162	RVi/Shimane.JPN/16.13/1	2013	16	2B	L1	4	LC002209.1
163	RVi/Shimane.JPN/16.13/2	2013	16	2B	L1	4	LC002210.1
164	RVi/Shimane.JPN/16.13/3	2013	16	2B	L1	4	LC002211.1
165	RVs/Yokohama.JPN/16.13/1	2013	16	2B	L1	4	LC018678.1
166	RVs/Yokohama.JPN/16.13/2	2013	16	2B	L1	4	LC018679.1
167	RVs/Kobe.JPN/16.13/1	2013	16	1E	L2	6	AB934156.1
168	RVs/Kobe.JPN/16.13/2	2013	16	2B	L1	4	AB934159.1
169	RVi/Osaka.JPN/16.13/	2013	16	1E	L1	4	LC076754.1
170	RVi/Hokkaido.JPN/17.13/	2013	17	2B	L1	4	AB889478.1
171	RVs/Yokohama.JPN/17.13/1	2013	17	2B	L1	4	LC018680.1
172	RVs/Yokohama.JPN/17.13/2	2013	17	2B	L1	4	LC018681.1
173	RVs/Kobe.JPN/17.13/1	2013	17	2B	L1	4	AB934160.1
174	RVi/Shimane.JPN/18.13/1	2013	18	2B	L1	4	LC002212.1
175	RVi/Shimane.JPN/18.13/2	2013	18	2B	L1	4	LC002213.1
176	RVs/Hokkaido.JPN/18.13/	2013	18	2B	L1	4	AB889479.1
177	RVs/Aichi.JPN/18.13/1	2013	18	1E	L2	6	AB845518.1
178	RVs/Aichi.JPN/18.13/2	2013	18	2B	L1	4	AB845519.1
179	RVi/Shimane.JPN/19.13/	2013	19	2B	L1	4	LC002208.1
180	RVs/Kobe.JPN/19.13/	2013	19	2B	L1	4	AB934161.1
181	RVs/Hokkaido.JPN/20.13/2	2013	20	2B	L1	4	AB889480.1
182	RVs/Yokohama.JPN/20.13/	2013	20	2B	L1	4	LC018682.1
183	RVs/Kobe.JPN/20.13/	2013	20	2B	L1	4	AB934157.1
184	RVs/Aichi.JPN/20.13/	2013	20	2B	L1	4	AB845520.1
185	RVs/Sendai.JPN/20.13/	2013	20	2B	L1	4	AB830113.1
186	RVs/Yokohama.JPN/21.13/	2013	21	2B	L1	4	LC018683.1
187	RVs/Kobe.JPN/21.13/1	2013	21	2B	L1	4	AB934158.1
188	RVs/Kobe.JPN/21.13/2	2013	21	2B	L1	4	AB934162.1
189	RVi/Kobe.JPN/22.13/2	2013	22	2B	L1	3	AB934168.1
190	RVi/Hokkaido.JPN/22.13/1	2013	22	2B	L1	4	AB889481.1
191	RVi/Kobe.JPN/23.13/1	2013	23	2B	L1	4	AB934166.1
192	RVs/Kobe.JPN/23.13/2	2013	23	2B	L1	4	AB934163.1
193	RVs/Yokohama.JPN/24.13/1	2013	24	2B	L1	4	LC018684.1
194	RVs/Yokohama.JPN/24.13/2	2013	24	2B	L1	4	LC163945.1
195	RVi/Kobe.JPN/25.13/1	2013	25	2B	L1	4	AB934167.1
196	RVs/Yokohama.JPN/25.13/	2013	25	2B	L1	4	LC101427.1
197	RVi/Hokkaido.JPN/26.13/	2013	26	2B	L1	4	AB889482.1
198	RVs/Kobe.JPN/27.13/	2013	27	2B	L1	4	AB934164.1
199	RVs/Aichi.JPN/27.13/	2013	27	2B	L1	4	AB845521.1
200	RVs/Kobe.JPN/29.13/	2013	29	2B	L1	4	AB934165.1
201	RVs/Aichi.JPN/32.13/	2013	32	2B	L1	4	AB897696.1
202	RVs/Aichi.JPN/34.13/	2013	34	2B	L1	4	AB897697.1
203	RVs/Yokohama.JPN/34.13/	2013	34	1E	L2	6	LC102492.1
204	RVs/Aichi.JPN/37.13/	2013	37	2B	L1	4	AB897698.1
205	RVs/Aichi.JPN/40.13/	2013	40	2B	L1	4	AB897699.1
206	RVs/Yokohama.JPN/42.13/	2013	42	2B	L1	4	LC018685.1
207	RVs/Aichi.JPN/42.13/1	2013	42	2B	L1	4	AB897700.1
208	RVs/Aichi.JPN/42.13/2	2013	42	2B	L1	4	AB897701.1
209	RVs/Aichi.JPN/43.13/	2013	43	2B	L1	4	AB897702.1
210	RVs/Yokohama.JPN/47.13/CRS	2013	47	2B	L1	4	LC163944.1	CRS
211	RVs/Kobe.JPN/50.13/1	2013	50	2B	L1	4	AB934169.1
212	RVi/Kobe.JPN/50.13/2	2013	50	2B	L1	4	AB934170.1
213	RVs/Aichi.JPN/52.13/	2013	52	2B	L1	4	LC020236.1
214	RVs/Yokohama.JPN/1.14/	2014	1	2B	L1	4	LC018686.1
215	RVs/Yokohama.JPN/5.14/1	2014	5	2B	L1	4	LC018687.1
216	RVs/Yokohama.JPN/5.14/2	2014	5	2B	L1	4	LC018688.1
217	RVs/Yokohama.JPN/7.14/	2014	7	2B	L1	4	LC018689.1
218	RVs/Aichi.JPN/9.14/	2014	9	2B	L1	4	LC020237.1
219	RVs/Aichi.JPN/11/14/	2014	11	2B	L1	4	LC020238.1
220	RVs/Sapporo.JPN/16.14/1	2014	16	2B	L1	4	LC040957.1
221	RVs/Yokohama.JPN/16.14/	2014	16	2B	L1	4	LC018690.1
