# Supplementary material for: Molecular Epidemiology of Rubella Virus Strains Detected Around the Time of the 2012–2013 Epidemic in Japan
Source: Front Microbiol. 2017 Aug 9;8:1513. doi: 10.3389/fmicb.2017.01513 (PMC5553008; doi:10.3389/fmicb.2017.01513)
Supplement: Supplementary file 2 [file Table_2.XLSX]

## Sheet: STable2
Supplemental table 2. Information of representative genotype 2B viruses detected in other countries or region.
	Strain	Country or region	Year	Lineage	GenBank ID	Origin of importation
1	RVi/Anhui.CHN/0.00/2	mainland China	2000	2B-L4, Genotype and lineage reference1), 2)	AY968218.1
2	RVi/Chendu.Sichuan.CHN/18.06/1	mainland China	2006	2B-L3, Lineage reference2)	FJ875057.1
3	RVi/Dongguan.Guangdong.CHN/11.11/1	mainland China	2011	2B-L1	KJ684052.1
4	RVi/Nantong.Jiangsu.CHN/14.11/	mainland China	2011	2B-L1	KJ684053.1
5	RVi/Anqing.Anhui.CHN/10.12/1	mainland China	2012	2B-L2c	KT160437.1
6	RVi/Beichen.Tianjin.CHN/16.12/1	mainland China	2012	2B-L1	KJ684057.1
7	RVi/Lvliang.Shanxi.CHN/22.12/	mainland China	2012	2B-L1	KJ684058.1
8	RVs/HongKong.CHN/49.08	Hong Kong	2008	2B-L1, Lineage reference2)	FJ656218.1
9	RVi/HongKong.CHN/27.11/2	Hong Kong	2011	2B-L1	JN827384.1
10	RVi/Kedah.MYS/05.14/	Malaysia	2014	2B-L1	KM234082.1
11	RVi/Perak.MYS/06.14/	Malaysia	2014	2B-L1	KM234087.1
12	RVi/Selangor.MYS/17.14/	Malaysia	2014	2B-L1	KM234068.1
13	RVi/Pahang.MYS/46.14/	Malaysia	2014	2B-L1	KU714616.1
14	RVs/HoChiMinh.VNM/13.10/	Vietnam	2010	2B-L1	HQ893750.1
15	RVs/Hanoi.VNM/30.11/	Vietnam	2011	2B-L1	KJ095587.1
16	RVs/HungYen.VNM/32.11/	Vietnam	2011	2B-L1	KJ095590.1
17	RVs/Hanoi.VNM/26.12/	Vietnam	2012	2B-L1	KJ095601.1
18	RVs/HungYen.VNM/22.13/	Vietnam	2013	2B-L1	KJ095602.1
19	RVi/Phetchaburi.THA/15.10/1	Thailand	2010	2B-L1	KT369562.1
20	RVi/Bangkok.THA/2.11/3	Thailand	2011	2B-L1	KT369563.1
21	RVs/Nan.THA/26.12/1	Thailand	2012	2B-L1	KT369561.1
22	RVi/Tamilnadu.IND/20.05/CRS	India	2005	2B-L2b, Lineage reference2)	KC618672.1
23	RVs/Kerala.IND/42.05/CRS	India	2005	2B-L2c, Lineage reference2)	KC618675.1
24	RVi/Bangalore-Urban.IND/14.08/	India	2008		JQ283995.1
25	RVi/Kannur.IND/09.09/	India	2009	2B-L2c	JQ413980.1
26	RVi/Chitradurga/IND/39.13/	India	2013	2B-L2c	KP057510.1
27	RVi/Esfahan.IRN/1090.11/	Iran	2011	2B-L1	KP100419.1
28	RVi/Tehran.IRN/23.14/	Iran	2014	2B-L2c	KT355737.1
29	RVi/TelAviv.ISR/0.68/	Israel	1968	Genotype reference1)	AY968219.1
30	RVs/Kinshasa.COD/23.12/	Dem. Rep. of Congo	2012	2B-L2c	KU218400.1
31	RVi/Milan.ITA/42.94/	Italy	1994	2B-L0, Lineage reference2)	AY161370.1
32	RVs/London.GBR/44.10/	United Kingdom	2010	2B-L1	JX398300.1
33	RVs/Isle of Man.GBR/3.12/	United Kingdom	2012	2B-L1	JX398302.1
34	RVs/Edinburgh.GBR/6.12/	United Kingdom	2012	2B-L2c	JX398303.1
35	RVs/Reading.GBR/12.12/1	United Kingdom	2012	2B-L2c	JX398305.1
36	RVi/Wuerzburg.DEU/47.11/	Germany	2011	2B-L2c	KT448717.1
37	RVs/Bucharest.ROU/18.11/	Romania	2011	2B-L2c	KR054423.1
38	RVs/Bucharest.ROU/01.12/	Romania	2012	2B-L2c	KR021373.1
39	RVs/Teleorman.ROU/47.12/	Romania	2012	2B-L2c	KR021371.1
40	RVs/Bucharest.ROU/50.12/	Romania	2012	2B-L2c	KR021370.1
41	RVs/Bordeaux.FRA/27.04/CRS	France	2004		FN547017.1
42	RVs/Paris.FRA/26.09/	France	2009		FN547021.1
43	RVi/Prijedor.BIH/24.09/1	Bosnia and Herzegovina	2009		FR717206.1
44	RVi/Almaty.KAZ/9.08/2/	Kazakhstan	2008	2B-L2a	FJ711685.1
45	RVi/BuenosAires.ARG/40.08/5	Argentina	2008		FJ971769.1
46	RVi/BuenosAires.ARG/42.08/2	Argentina	2008		FJ971774.1
47	RVs/MinasGerais.BRA/52.08/CRS	Brazil	2008		HM212630.1
48	RVs/Maranhao.BRA/42.09/CRS	Brazil	2009		HM212634.1
49	RVs/Ontario.CAN/14.13/	Canada	2013	2B-L1	KF035054.1	Japan
50	RVi/Washington.USA/16.00/	USA	2010	2B-L2a, Genotype and lineage reference1), 2)	AY968220.1
51	RVi/Fayetteville.AR.USA/22.10/	USA	2010	2B-L2c	JX477658.1	India
52	RVi/Redmond.WA.USA/18.11/	USA	2011	2B-L2c	JX477659.1	India
53	RVi/Burlington.MA.USA/44.11/	USA	2011	2B-L2a	JX477660.1	South Africa
54	RVi/NewYorkCity.NY.USA/17.12/	USA	2012	2B-L2c	JX477662.1	Italy
55	RVs/Hawaii.USA/17.13/	USA	2013	2B-L1	KF792830.1	Japan
56	RVi/Indiana.USA/28.13/	USA	2013	2B-L2a	KF792831.1	Pakistan
1) WHO. Rubella virus nomenclature update: 2013. Wkly. Epidemiol. Rec. 2013; 88: 337-343.
2) Rivailler, P., Abernathy, E., Icenogle, J. Genetic Diversity of Currently Circulating Rubella Viruses: A Need to Define More Precise Viral Groups. J. Gen. Virol. 2017; 98(3), 396-404.
