# Supplementary material for: Molecular Epidemiology of Rubella Virus Strains Detected Around the Time of the 2012–2013 Epidemic in Japan
Source: Front Microbiol. 2017 Aug 9;8:1513. doi: 10.3389/fmicb.2017.01513 (PMC5553008; doi:10.3389/fmicb.2017.01513)
Supplement: Supplementary file 3 [file Table_3.XLSX]

## Sheet: STable3
Supplemental table 3. Information of representative genotype 1E viruses detected in other countries or region.
	Strain	Country or region	Year	Lineage	GenBank ID	Origin of importation
1	RVi/Shandong.CHN/0.02/	mainland China	2002	1E-L1, Genotype and lineage reference1), 2)	KF201674.1
2	RVi/Yubei.Chongqing.CHN/25.05/1	mainland China	2005		FJ875051.1
3	RVi/Beibei.Chongqing.CHN/13.07/1	mainland China	2007		KJ684012.1
4	RVi/Changfeng.Anhui.CHN/15.09/	mainland China	2009		JF702822.1
5	RVi/Zhongshan.Guangdong.CHN/18.10/1	mainland China	2010	1E-L1	KJ684020.1
6	RVi/Changchun.Jilin.CHN/1.12/1	mainland China	2012	1E-L1	KT957751.1
7	RVi/Linxia.Gansu.CHN/27.12/	mainland China	2012	1E-L1	KJ684050.1
8	RVi/Yanshan.Jiangxi.CHN/15.13/1	mainland China	2013	1E-L1	KU884919.1
9	RVi/Wuhu.Anhui.CHN/18.13/1	mainland China	2013	1E-L1	KT160479.1
10	RVi/Nanning.Guangxi.CHN/26.14/1	mainland China	2014	1E-L1	KP710704.1
11	RVi/Liuzhou.Guangxi.CHN/26.14/1	mainland China	2014	1E-L1	KP710709.1
12	RVs/HongKong.CHN/38.12/	Hong Kong	2012	1E-L1	JX913763.1
13	RVs/HongKong.CHN/09.13/	Hong Kong	2013	1E-L2	KC917281.1
14	RVi/Pingtung.TWN/21.08/	Taiwan	2008	1E-L1	JQ858334.1
15	RVi/Kuala Lumpur.MYS/0.01/	Malaysia	2001	1E-L2, Genotype and lineage reference1), 2)	AY968221.1
16	RVi/Selangor.MYS/06.14/	Malaysia	2014	1E-L2	KM234085.1
17	RVi/Perak.MYS/11.14/	Malaysia	2014	1E-L2	KM234077.1
18	RVs/Ariana.TUN/08.08/	Tunisia	2008	1E-L3, Lineage reference2)	KF018681.1
19	RVs/Sfax.TUN/14.11/1	Tunisia	2011	1E-L3	KF018689.1
20	RVi/Deweim.SDN/24.05/CRS	Sudan	2005	1E-L4, Lineage reference2)	FJ775000.1
21	RVs/Kinshasa.COD/51.07/	Dem. Rep. of Congo	2007	1E-L3	KU218397.1
22	RVi/Arua.UGA/36.11/	Uganda	2011	1E-L4	KC884241.1
23	RVs/Cean.FRA/23.95/	France	1997	1E-L0, Lineage reference2)	FN546970.1
24	RVs/Dijon.FRA/28.05	France	2005		FN547020.1
25	RVs/Bucharest.ROU/25.03/2	Romania	2003		KR054420.1
26	RVi/Moscow.RUS/03.06/	Russia	2006		FJ711682.1
27	RVi/Voronej.RUS/7.08/	Russia	2008		FJ711672.1
28	RVs/St.Petersburg.RUS/12.11/	Russia	2011	1E-L1	JX171315.1
29	RVi/Almaty.KAZ/13.06/	Kazakhstan	2006	1E-L2	FJ711684.1
30	RVs/Chernivtcsi.UKR/13.07/	Ukraine	2007		FJ711683.1
31	RVs/NYC.NY.USA/14.05/	USA	2005	1E-L2	GU353076.1	Malaysia
32	RVi/Pullman.WA.USA/30.08/	USA	2008	1E-L1	GU353078.1	China
33	RVi/Hendersonville.NC.USA/15.11/	USA	2011	1E-L2	JX477651.1	Indonesia
34	RVs/Chicago.IL.USA/38.12/CRS	USA	2012	1E-L4	KC866357.1	Sudan
35	RVi/Buffalo.NY.USA/48.13/	USA	2013	1E-L4	KJ175228.1	Yemen
1) WHO. Rubella virus nomenclature update: 2013. Wkly. Epidemiol. Rec. 2013; 88: 337-343.
2) Rivailler, P., Abernathy, E., Icenogle, J. Genetic Diversity of Currently Circulating Rubella Viruses: A Need to Define More Precise Viral Groups. J. Gen. Virol. 2017; 98(3), 396-404.
